# Supplementary material for: Metabolic profiling of Chimonanthus grammatus via UHPLC-HRMS-MS with computer-assisted structure elucidation and its antimicrobial activity
Source: Front Plant Sci. 2023 May 9;14:1138913. doi: 10.3389/fpls.2023.1138913 (PMC10205022; doi:10.3389/fpls.2023.1138913)
Supplement: Supplementary file 1 [file DataSheet_1.xlsx]

## Sheet: sheet 1
Supplementary material 1 - Chemical database of Chimonanthus plants.
ID	Structure(SMILES)*	FW	Formula
1	C1=CC(=C(C=C1CC#N)O)O	149.147	C8H7NO2
2	c1cccc2[NH]ccc12	117.148	C8H7N
3	[H+].c1cccc2[NH]ccc12	118.1553 (117.1479+1.0074)	C8H8N+
4	NCCc1c[NH]c2ccccc21	160.216	C10H12N2
5	OC12CCN(C)C2Nc2ccccc21	190.242	C11H14N2O
6	CNCCC1(O)c2ccccc2NC1=O	206.241	C11H14N2O2
7	C[N+](C)(C)CCOc1ccccc1	180.266	C11H18NO+
8	CNCCc1cn(C)c2ccccc21	188.269	C12H16N2
9	O[C@]1(CCN(C)C1=O)c1ccccc1NC	220.268	C12H16N2O2
10	CN(C)CCc1cn(C)c2ccccc21	202.295	C13H18N2
11	CO[C@]12CCN(C)[C@@H]2N(C)c2ccccc21	218.295	C13H18N2O
12	CN1c2ccccc2C2(CCN(C)C2C)C1=O	230.305	C14H18N2O
13	Oc1ccc(cc1)[C@@H](O[C@@H]1O[C@H](CO)[C@@H](O)[C@H](O)[C@H]1O)C#N	311.287	C14H17NO7
14	CCCCN1CN(CCCC)CN(C1)CCCC	255.443	C15H33N3
15	O=C(OC)c1cn([C@@H]2OC(CO)[C@@H](O)C(O)C2O)c2ccccc12	337.325	C16H19NO7
16	O=C(OC)Cc1cn(C2OC(CO)C(O)C(O)C2O)c2ccccc12	351.351	C17H21NO7
17	COc1ccc2cc3c4cc5OCOc5cc4CC[n+]3cc2c1OC	336.361	C20H18NO4+
18	CN1CCC23C4Nc5ccccc5C3(CCN4C)C1Nc1ccccc12	346.469	C22H26N4
19	CN1CC[C@]23[C@@H]4Nc5ccccc5[C@]3(CCN4C)[C@H]1Nc1ccccc12	346.469	C22H26N4
20	CN1CC[C@@]2(c3ccccc3N[C@H]12)[C@]12CCN(C)[C@@H]2Nc2ccccc21	346.469	C22H26N4
21	CN1CC[C@]2(c3ccccc3N[C@@H]12)[C@]12CCN(C)[C@@H]2Nc2ccccc21	346.469	C22H26N4
22	CN1CCC23C4NC5=CC=CC=C5C2(C1NC6=CC=CC=C36)CCN4C	346.469	C22H26N4
23	CC1CNC2Nc3ccccc3C34CCN(C)C3Nc3ccccc3C214	346.469	C22H26N4
24	CN1CC[C@@]23C1=Nc1ccccc1[C@@]13CCN(C)C1=Nc1ccccc12	342.437	C22H22N4
25	CN1CC[C@]23[C@@H]1Nc1ccccc1[C@]13CCN(C)[C@H]1Nc1ccccc12	346.469	C22H26N4
26	CN1CC[C@@]23[C@H]4Nc5ccccc5[C@]3(CCN4C)[C@H]1Nc1ccccc12	346.469	C22H26N4
27	C[N@@]1CC[C@]23[C@@H]4Nc5ccccc5[C@]3(CC[N@]4C)[C@@H]1Nc1ccccc12	346.469	C22H26N4
28	CN1CC[C@@]23[C@H]1Nc1ccccc1[C@@]13CCN(C)[C@@H]1Nc1ccccc12	346.469	C22H26N4
29	CN1CC[C@]2(c3ccccc3N[C@@H]12)[C@@]12CCN(C)O[C@H]2Nc2ccccc21	362.468	C22H26N4O
30	CN1CC[C@]2(c3ccccc3N[C@@H]12)[C@]12CCN(C)O[C@@H]2Nc2ccccc21	362.468	C22H26N4O
31	CN1CC[C@]2(c3ccccc3N[C@@H]12)[C@]12CCN(C)[C@@H]2N(C)c2ccccc21	360.495	C23H28N4
32	CN1c2ccccc2[C@]2(CCN[C@@H]12)[C@@]12CCN(C)[C@H]2N(C)c2ccccc21	360.495	C23H28N4
33	CN1c2ccccc2[C@@]2(CCN[C@H]12)[C@]12CCN(C)[C@@H]2N(C)c2ccccc21	360.495	C23H28N4
34	CN1c2ccccc2[C@@]2(CCN(C)[C@H]12)[C@]12CCN(C)[C@@H]2N(C)c2ccccc21	374.522	C24H30N4
35	Oc1ccc(cc1O)C=1Oc2cc(O)cc(O)c2C(=O)C=1O	302.236	C15H10O7
36	Oc1ccc(cc1)C=1Oc2cc(O)cc(O)c2C(=O)C=1O	286.236	C15H10O6
37	Oc1ccc(cc1O)C=1Oc2cc(O)cc(O)c2C(=O)C=1O[C@@H]1O[C@H](CO[C@@H]2O[C@@H](C)[C@H](O)[C@@H](O)[C@H]2O)[C@@H](O)[C@H](O)[C@H]1O	610.518	C27H30O16
38	Oc1ccc(cc1O)C=1Oc2cc(O)cc(O)c2C(=O)C=1O[C@@H]1O[C@H](CO)[C@@H](O)[C@H](O)[C@H]1O	464.376	C21H20O12
39	Oc1ccc(cc1O)C=1Oc2cc(O)cc(O)c2C(=O)C=1O[C@@H]1O[C@H](CO)[C@H](O)[C@H](O)[C@H]1O	464.376	C21H20O12
40	Oc1ccc(cc1)C=1Oc2cc(O)cc(O)c2C(=O)C=1O[C@@H]1O[C@H](CO[C@@H]2O[C@@H](C)[C@H](O)[C@@H](O)[C@H]2O)[C@@H](O)[C@H](O)[C@H]1O	594.518	C27H30O15
41	Oc1ccc(cc1O)C=1Oc2cc(O)cc(O)c2C(=O)C=1O[C@@H]1O[C@H](CO)[C@@H](OC2OC(CO)[C@H](O)C(O)[C@@H]2O)[C@H](O)[C@H]1O	626.517	C27H30O17
42	Oc1ccc(cc1OC)C=1Oc2cc(O)cc(O)c2C(=O)C=1O[C@@H]1O[C@H](CO[C@@H]2O[C@@H](C)[C@H](O)[C@@H](O)[C@H]2O)[C@@H](O)[C@H](O)[C@H]1O	624.544	C28H32O16
43	Oc1ccc(cc1O)C1=CC(=O)c2c(O)cc(cc2O1)O[C@@H]1O[C@H](CO)[C@@H](O)[C@H](O)[C@H]1O	448.377	C21H20O11
44	Oc1ccc(cc1)C1CC(=O)c2c(cc(O)cc2O)O1	272.253	C15H12O5
45	Oc1ccc(cc1O)c1[o+]c2cc(O)cc(O)c2cc1O[C@@H]1O[C@H](CO)[C@@H](O)[C@H](O)[C@H]1O	449.384	C21H21O11+
46	Oc1ccc(cc1O)c1[o+]c2cc(O)cc(O)c2cc1O[C@@H]1O[C@H](CO[C@@H]2O[C@@H](C)[C@H](O)[C@@H](O)[C@H]2O)[C@@H](O)[C@H](O)[C@H]1O	595.525	C27H31O15+
47	Oc1ccc(cc1O)C=1Oc2cc(O)cc(O)c2C(=O)C=1O[C@@H]1O[C@@H](C)[C@H](O)[C@@H](O)[C@H]1O	448.377	C21H20O11
48	Oc1ccc(cc1)C=1Oc2cc(OC)c(c3c(O)cc(O)c4c3OC(=CC4=O)c3ccc(OC)cc3)c(O)c2C(=O)C=1	566.511	C32H22O10
49	COc1ccc(cc1OC)C=1Oc2cc(cc(O)c2C(=O)C=1O)OC	344.315	C18H16O7
50	Oc1ccc(cc1)C=1Oc2cc(O)cc(O)c2C(=O)C=1O[C@@H]1O[C@H](CO)[C@@H](O)[C@H](O)[C@H]1O	448.377	C21H20O11
51	Oc1ccc(cc1)C=1Oc2cc(O)cc(O)c2C(=O)C=1OC1O[C@@H](CO[C@H]2O[C@@H](C)[C@H](O)[C@@H](O)[C@@H]2O)[C@H](O)[C@@H](O)[C@@H]1O	594.518	C27H30O15
52	CC(C)C12CC2[C@@](C)(CC1)c1c(O)cc2O[C@@H](CC(=O)c2c1O)c1ccccc1	392.487	C25H28O4
53	Oc1ccc(cc1)C=1Oc2cc(OC)c(c3c(O)cc(O)c4c3OC(=CC4=O)c3ccc(O)cc3)c(O)c2C(=O)C=1	552.485	C31H20O10
54	Oc1ccc(cc1)C1=CC(=O)c2c(O)cc(OC)c(c3c(cc(O)c4c3OC(=CC4=O)c3ccc(O)cc3)OC)c2O1	566.511	C32H22O10
55	O=C1Oc2c(O[C@@H]3O[C@@H](CO)[C@@H](O)[C@@H](O)[C@@H]3O)c(O)c(OC)cc2C=C1	370.308	C16H18O10
56	Oc1ccc(cc1)C=1Oc2cc(OC)c(c3c(cc(O)c4c3OC(=CC4=O)c3ccc(O)cc3)OC)c(O)c2C(=O)C=1	566.511	C32H22O10
57	Oc1ccc(cc1)C1=CC(=O)c2c(O)cc(O)c(c3c(O)cc(O)c4c3OC(=CC4=O)c3ccc(O)cc3)c2O1	538.458	C30H18O10
58	Oc1ccc(cc1)C1=CC(=O)c2c(O)cc(O)c(c3c(cc(O)c4c3OC(=CC4=O)c3ccc(O)cc3)OC)c2O1	552.485	C31H20O10
59	C1=CC(=C(C=C1C2=C(C(=O)C3=C(C=C(C=C3O2)O)O)OC4C(C(C(C(O4)CO)OC5C(C(C(C(O5)CO)O)O)O)O)O)O)O	626.517	C27H30O17
60	Oc1cc(cc2O[C@@H](CC(=O)c21)c1ccccc1)OC	270.28	C16H14O4
61	COc1ccc(cc1)C1=CC(=O)c2c(cc(cc2O)OC)O1	298.29	C17H14O5
62	Oc1ccc(cc1)C=1Oc2cc(OC3OC(COC4OC(C)C(O)C(O)C4O)C(O)C(OCC4OC(CO)C(O)C(O)C4O)C3O)ccc2C(=O)C=1O	754.686	C34H42O19
63	Oc1ccc(cc1)C=1Oc2cc(O)cc(O)c2C(=O)C=1OO[C@H]1OC(CO)[C@H](OC2OC(C)C(O)C(O)C2O)C(O)C1O	610.518	C27H30O16
64	Oc1cc2C=CC(=O)Oc2cc1OC	192.168	C10H8O4
65	COc1cc2C=CC(=O)Oc2cc1O	192.168	C10H8O4
66	COc1cc2C=CC(=O)Oc2cc1OC	206.195	C11H10O4
67	COc1cc2C=CC(=O)Oc2c(OC)c1O	222.194	C11H10O5
68	COc1cc2C=CC(=O)Oc2c(O)c1O	208.167	C10H8O5
69	COc1cc2C=CC(=O)Oc2c(OC)c1OC	236.221	C12H12O5
70	COc1cc2OC(=O)C=Cc2c(OC)c1OC	236.221	C12H12O5
71	O=C1Oc2c(O[C@@H]3O[C@H](CO)[C@@H](O)[C@H](O)[C@H]3O)c(O)c(OC)cc2C=C1	370.308	C16H18O10
72	O=C1Oc2cc(O[C@@H]3O[C@H](CO)[C@@H](O)[C@H](O)[C@H]3O)c(OC)cc2C=C1	354.309	C16H18O9
73	O=C1Oc2cc(OC3OC(COC4OCC(O)(CO)C4O)C(O)C(O)C3O)c(OC)cc2C=C1	486.423	C21H26O13
74	Oc1ccc(cc1OC)[C@H]1Oc2c(O[C@@H]1CO)c1OC(=O)C=Cc1cc2OC	386.352	C20H18O8
75	Oc1ccc(cc1OC)[C@@H]1Oc2c3OC(=O)C=Cc3cc(OC)c2O[C@H]1CO	386.352	C20H18O8
76	COc1cc(cc(OC)c1O)[C@H]1Oc2c(O[C@@H]1CO)c1OC(=O)C=Cc1cc2OC	416.378	C21H20O9
77	COc1cc2C=CC(=O)Oc2c(OC)c1OC1=Cc2cc(OC)c(O)c(OC)c2OC1=O	442.372	C22H18O10
78	COc1cc2c(OC(=O)C=C2C2=CC(=O)Oc3c(OC)c(O)c(OC)cc32)c(OC)c1O	442.372	C22H18O10
79	Oc1ccc(/C=C/C=O)cc1	148.159	C9H8O2
80	O=C1C=Cc2ccc(cc2O1)OC1=Cc2cc(O)c(O)cc2OC1=O	338.268	C18H10O7
81	CC(C)(O)C1CC=C(CC1)C(=O)OC[C@H]1O[C@@H](Oc2cc3OC=C(C)C(=O)c3c(O)c2)[C@H](O)[C@@H](O)[C@@H]1O	520.526	C26H32O11
82	O=C1Oc2cc(OC3=Cc4cc(OC)c(O)c(OC)c4OC3=O)c(OC)cc2C=C1	412.346	C21H16O9
83	COc1cc2C=C(Oc3c(OC)cc4C=C(Oc5cc6OC(=O)C=Cc6cc5OC)C(=O)Oc4c3OC)C(=O)Oc2cc1O	602.499	C31H22O13
84	Oc1cc2C=CC(=O)Oc2c(OC)c1c1c(O)cc2C=CC(=O)Oc2c1OC	382.32	C20H14O8
85	O=C1Oc2cc(OC3=Cc4cc(OC)c(O)cc4OC3=O)c(OC)cc2C=C1	382.32	C20H14O8
86	COc1cc2C=C(C3=Cc4cc(OC)c(O)c(OC)c4OC3=O)C(=O)Oc2c(OC)c1O	442.372	C22H18O10
87	OC1C(O)C(O)C(CO)OC1OCC1OC(Oc2c(OC)c3OC(O)C=Cc3cc2OC)C(O)C(O)C1O	548.491	C23H32O15
88	COc1cc2CCC(=O)Oc2cc1O	194.184	C10H10O4
89	COc1c(OC2OC(CO)C(O)C(O)C2O)c(OC)cc2OC(=O)C=Cc12	384.335	C17H20O10
90	COc1cc2C=CC(=O)Oc2c(OC)c1O[C@@H]1O[C@H](CO)[C@@H](O)[C@H](O)[C@H]1O	384.335	C17H20O10
91	COC1=C(C(=C2C=CC(=O)OC2=C1)OC3C(C(C(C(O3)CO)O)O)O)OC	384.335	C17H20O10
92	OC(c1cc(OC)c(c2c(OC)cc(cc2OC)C(O)C2CO2)c(OC)c1)C1CO1	418.437	C22H26O8
93	COc1cc2C=CC(=O)Oc2c(O)c1OC1OC(COC2OCC(O)(CO)C2O)C(O)C(O)C1O	502.423	C21H26O14
94	OC1C(O)C(O)C(CO)OC1OCC1OC(Oc2c(OC)c3OC(=O)C=Cc3cc2OC)C(O)C(O)C1O	546.475	C23H30O15
95	CC(C)[C@@H]1CC[C@](C)(O)C2CCC(C)=CC12	222.366	C15H26O
96	CC(C)[C@@H]1CCC(=O)C=2CC[C@@](C)(O)[C@@H](O)C1=2	238.323	C14H22O3
97	CC(C)[C@H]1CCC(=O)C=2CC[C@@](C)(O)[C@@H](O)C1=2	238.323	C14H22O3
98	CC(C)(O)C[C@H]1CC[C@]2(C)[C@@H]1[C@@](C)(O)CC[C@H]2O	256.381	C15H28O3
99	CC(C)[C@H]1CC[C@@]2(C)[C@@H]1C1OC2(O)CC[C@@]1(C)O	254.365	C15H26O3
100	C[C@@H](O[C@H]1O[C@@H](CO)[C@H](O)[C@@H](O)[C@@H]1O)/C=C/[C@]1(O)C(C)(C)C[C@@H](O)C[C@]1(C)O	406.468	C19H34O9
101	CC1(C)CC(=O)C=C(C)[C@@H]1CC[C@H](C)O	210.313	C13H22O2
102	C[C@@]1(C)CC(=O)C=C(C)[C@@H]1CC[C@@H](C)O	210.313	C13H22O2
103	O=C1CC[C@@](C)(C)C(CC[C@H](C)O)=C1C	210.313	C13H22O2
104	CC(C)C(CCC(C)=O)[C@H]1[C@@H]2C(=O)CC[C@@H]21	222.323	C14H22O2
105	O[C@]1(/C=C/C(C)=O)C(C)=CC(=O)CC1(C)C	222.28	C13H18O3
106	O[C@]1(/C=C/[C@@H](C)O)C(C)=CC(=O)CC1(C)C	224.296	C13H20O3
107	CC1(C)C[C@@H](O)C(=O)C(C)=C1CCO	198.259	C11H18O3
108	O=C1C=C2C(C)(C)C[C@H](O)C[C@@]2(C)O1	196.243	C11H16O3
109	CC1=C[C@H]2[C@@H](CC[C@]([C@@H]2CC1)(C)O)C(C)C	222.366	C15H26O
110	CC(C)(O)[C@@H]1CC[C@@]2(C)CCCC(=C)[C@@H]2C1	222.366	C15H26O
111	CC(=C)[C@]1(C)C[C@@H](CC[C@@]1(C)C=C)C(C)(C)O	222.366	C15H26O
112	CC(C)C1=CC[C@]2(C)[C@@H](C1)[C@@](C)(O)CC[C@H]2O	238.366	C15H26O2
113	CC(C)(O)[C@@H]1CC[C@]2(C)[C@@H](C1)C(C)=CC[C@H]2O	238.366	C15H26O2
114	CC(C)(O)[C@H]1CC2=C(C)CC[C@@H](O)[C@]2(C)CC1	238.366	C15H26O2
115	C/C(C)=C\[C@H]1CC[C@]2(C)[C@@H]1[C@@](C)(O)CC[C@H]2O	238.366	C15H26O2
116	CC(=O)[C@H]1CC[C@@H]2[C@@H]1[C@@H](CC[C@@]2(C)O)C(C)C	238.366	C15H26O2
117	CC(C)[C@H]1[C@@H]2C=C(C)CC[C@H]2[C@](C)(O)C[C@@H]1O	238.366	C15H26O2
118	CC(C)[C@H]1[C@@H]2C=C(C)CC[C@@H]2[C@@](C)(O)C[C@@H]1O	238.366	C15H26O2
119	CC(C)(O)[C@@H]1CC[C@]2(C)[C@@H](C1)C(=C)CC[C@H]2O	238.366	C15H26O2
120	OC(C)(C)[C@H]1C[C@@H](C(=C)C)[C@@](C)(C[C@@H]1O)C=C	238.366	C15H26O2
121	CC(C)[C@H]1[C@@H]2C=C(C)CC[C@H]2[C@@](C)(O)C[C@@H]1O	238.366	C15H26O2
122	CC(C)[C@@H]1[C@@H]2C=C(C)CC[C@H]2[C@](C)(O)C[C@@H]1O	238.366	C15H26O2
123	CC(=O)O[C@]1(C)C[C@H](O)[C@H]([C@@H]2C=C(C)CC[C@@H]21)C(C)C	238.366	C17H28O3
124	CC(C)[C@H]1[C@@H]2C=C(C)CC[C@H]2[C@@](C)(O)C[C@@H]1OC(C)=O	238.366	C17H28O3
125	CC(C)[C@H]1[C@@H]2CC(C)=CC[C@H]2[C@@](C)(O)C[C@@H]1O	238.366	C15H26O2
126	CC(C)[C@H]1[C@@H]2C[C@@](C)(O)CC[C@H]2[C@](C)(O)C[C@@H]1O	238.366	C15H28O3
127	CC(C)[C@H]1CC[C@](C)(O)[C@@H]2C[C@@H](O)C(C)=CC12	238.366	C15H26O2
128	CC(C)[C@@H]1CC[C@@](C)(O)[C@@H]2CC=C(C)[C@H]2[C@@H]1O	238.366	C15H26O2
129	CC1CC(C(C2C1(CCC(=C2)C)O)C(C)C)O	238.366	C15H26O2
130	CC(C)[C@H]1CC[C@]2(C)[C@@H]1C=C(CC[C@H]2O)C=O	236.35	C15H24O2
131	C=C1CCC(O)C(=C)CC=CC(C)(C)CC1O	236.35	C15H24O2
132	CC(C)C1CCC(C)CC1O	156.265	C10H20O
133	CC1(O)CCC(CC1)C(C)(C)O	172.265	C10H20O2
134	CC1=C(C(CCC1)(C)C)/C=C/C(=C/C=C/C(=C/C=C/C=C(\C)/C=C/C=C(\C)/C=C/[C@H]2C(=CCCC2(C)C)C)/C)/C	536.873	C40H56
135	CC(C)(O)[C@H]1CC2[C@@](C)(CC1)CCC[C@@]2(C)O	240.382	C15H28O2
136	O=C1O[C@H](c2ccoc2)[C@]2(C)CCCC(C)=C12	232.275	C14H16O3
137	CC12CCC(CC1O)C2(C)C	154.249	C10H18O
138	CC(=O)C1CCC2C1C(C(OC(C)=O)C(OC(C)=O)C2(O)C)C(C)C	354.438	C19H30O6
139	CC(C)(O)C[C@H]1CC[C@]2(C)[C@@H]1[C@](C)(O)CC[C@H]2O	256.381	C15H28O3
140	O=C1CCC(C)(O)C=C1C(CCC(C)=O)C(C)C	252.349	C15H24O3
141	CC(=O)C1CCC2C1C(C(OC(C)=O)C(O)C2(O)C)C(C)C	312.401	C17H28O5
142	Oc1ccc(cc1)C(=O)OC	152.147	C8H8O3
143	CC(C)[C@@H]1CCC(C)=C2CCC(C)=C[C@H]21	204.351	C15H24
144	C=C1CCC=C(C)CCC2C1CC2(C)C	204.351	C15H24
145	CC(C)c1ccc(C)c2CC[C@@](C)(O)[C@H](O)c12	234.334	C15H22O2
146	CC1(C)C=CC(=O)C(C)=C1CCC(C)O	208.297	C13H20O2
147	C[C@@H](O)/C=C/[C@]12O[C@]2(C)C[C@@H](OC2OC(CO)C(O)C(O)C2O)C[C@]1(C)C	388.453	C19H32O8
148	C/C(C)=C\CCC(\C)=C\CCC1=CC(=O)OC1	234.334	C15H22O2
149	C=CC(C)(O)CCC(O)C(=C)C	170.249	C10H18O2
150	CC(C)[C@H](CC)CC[C@@H](C)[C@H]1CC[C@H]2[C@@H]3CC=C4C[C@@H](O)CC[C@]4(C)[C@H]3CC[C@]12C	414.707	C29H50O
151	CC(C)[C@H](CC)/C=C/[C@@H](C)[C@H]1CC[C@H]2[C@@H]3CC=C4C[C@@H](O)CC[C@]4(C)[C@H]3CC[C@]12C	412.691	C29H48O
152	CC(C)[C@H](CC)CC[C@@H](C)C1CCC2C3CCC4=CC(=O)CC[C@]4(C)C3CC[C@@]21C	412.691	C29H48O
153	CC(C)[C@H](CC)CC[C@@H](C)C1CC[C@H]2[C@@H]3CC=C4C[C@@H](O)CC[C@]4(C)[C@H]3CC[C@]12C	414.707	C29H50O
154	CCCCCCCCCCCCCC=CC=CC(=O)O	280.24	C18H32O2
155	CCCCCCCCCCCCCCCC(=O)O	256.24	C16H32O2
156	CCCCCCCCCCCCCCCCCCCC(=O)O	312.303	C20H40O2
157	CCCCCCCCC=CCCCCCCCC(=O)O	282.256	C18H34O2
158	CCCCCCCCC=CCCCCCCCCCC(=O)O	310.287	C20H38O2
159	CCCCCCCCCCCCCC=CC(=O)O	254.225	C16H30O2
160	CCCCCCCCCCCCCCCCCC(=O)O	284.272	C18H36O2
161	CCCCCCCC/C=C\CCCCCCCCCCCC(=O)O	338.318	C22H42O2
162	CCCCCCCCCCCCCCCCCCCCCCCCCC(=O)O	396.397	C26H52O2
163	CCC=CCC=CCC=CCCCCCCCC(=O)O	278.225	C18H30O2
164	CCCCCCCC(=O)O	144.115	C8H16O2
165	CCCC/C=C/CCCCCCCCCCCC(=O)O	282.256	C18H34O2
166	Oc1ccc(cc1O)C(=O)O	154.12	C7H6O4
167	Oc1ccc(C=O)cc1O	138.121	C7H6O3
168	O=Cc1ccc(O)cc1	122.121	C7H6O2
169	Oc1ccc(cc1OC)C(=O)O	168.147	C8H8O4
170	OC(=O)c1ccc(O)cc1	138.121	C7H6O3
171	Oc1ccc(/C=C/C(=O)O)cc1	164.158	C9H8O3
172	O=C(O)/C=C/c1ccccc1	148.159	C9H8O2
173	Oc1ccc(/C=C/C(=O)O)cc1O	180.157	C9H8O4
174	COc1cc(cc(OC)c1O)C(=O)O	198.173	C9H10O5
175	CC(C)COC(=O)c1ccccc1C(=O)OCC(C)C	278.344	C16H22O4
176	O[C@@H]1[C@H](O)C[C@](O)(C[C@H]1OC(=O)/C=C/c1ccc(O)c(O)c1)C(=O)O	354.309	C16H18O9
177	O[C@@H]1[C@H](O)C[C@](O)(C[C@H]1OC(=O)/C=C/c1ccc(O)cc1)C(=O)O	338.309	C16H18O8
178	Oc1ccc(cc1)C(=O)OCC	166.174	C9H10O3
179	OC(=O)C[C@H]1CCC(=O)[C@@H]1C/C=C\CC	210.269	C12H18O3
180	CCCCCCCCC(=O)OCc1ccccc1	248.361	C16H24O2
181	OC(=O)c1c(cc(O)cc1O)CCCCCCC/C=C\CCCCCCCC	390.556	C24H38O4
182	O=C(OC)/C=C/c1ccc(cc1)OC1OC(CO)C(O)C(O)C1O	340.325	C16H20O8
183	OC1C(COC2OCC(O)C(O)C2O)OC(OCc2ccccc2)C(O)C1O	402.393	C18H26O10
184	COc1cc(CO)cc(OC)c1O[C@@H]1O[C@H](CO)[C@@H](O)[C@H](O)[C@H]1O	346.33	C15H22O9
185	COc1cc(cc(OC)c1O)[C@H]1OC[C@H]2[C@@H]1CO[C@@H]2c1cc(OC)c(O[C@@H]2O[C@H](CO)[C@@H](O)[C@H](O)[C@H]2O)c(OC)c1	580.578	C28H36O13
186	Cc1cc2C(=O)c3cc(O)cc(O)c3C(=O)c2c(O)c1	270.237	C15H10O5
187	Cc1cc2C(=O)c3cc(cc(O)c3C(=O)c2c(O)c1)OC	284.264	C16H12O5
188	Oc1cc(O[C@@H]2O[C@H](CO)[C@@H](O)[C@H](O)[C@H]2O)c2c(c1)C(=O)c1cc(C)cc(O)c1C2=O	432.377	C21H20O10
189	O[C@@H]1c2ccccc2O[C@H](OC/C=C/c2ccccc2)[C@H]1O	298.333	C18H18O4
190	CCCCCCCCCCCCCCCCCCCCCCCCCCCCCCCCCC	478.92	C34H70
191	OC1C(O)C(O)C(O)C(O)C1O	180.156	C6H12O6
192	CC(N)=O	59.0672	C2H5NO
193	CCCCCCC(=O)CCC	156.265	C10H20O
194	CC(=O)CCC\C=C\C\C=C/CCCCC	222.366	C15H26O
195	C/C(C)=C\CCC(\C)=C\CCC(\C)=C\CO	222.366	C15H26O
196	CC(=O)OC\C=C(/C)CC\C=C(/C)CC\C=C(/C)C	264.403	C17H28O2
197	CCC(C)CCCCCO	144.255	C9H20O
198	CC(=O)OCc1ccccc1	150.174	C9H10O2
199	CC(C)CCCC(/C)=C\CCC(C)CCO	226.398	C15H30O
200	COc1cc2C=CC(O)Oc2c(O)c1O[C@@H]1OC(COC2OCC(O)(CO)C2O)[C@@H](O)C(O)C1O	504.439	C21H28O14
201	COc1cc2C=CC(=O)Oc2c(OC)c1O[C@@H]1O[C@H](CO)[C@H](O)[C@H](O)[C@H]1C	382.362	C18H22O9
202	CC(C)(O)[C@@H]1CC[C@@]2(C)CCC=C(C)[C@]2(C)C1	236.393	C16H28O
203	CC(C)[C@H]1CC[C@H](O)[C@@H]2C[C@@H](O)C(C)=C[C@H]12	224.339	C14H24O2
204	CC(C)[C@H](CC)CC[C@@H](C)C1CC[C@H]2[C@@H]3CC=C4C[C@H](CC[C@]4(C)[C@H]3CC[C@]12C)OC1OC(COC(=O)C/C=C\C/C=C\CC)C(O)C(O)C1O	713.038	C44H72O7
205	CC(C)[C@@H](C)/C=C/[C@@H](C)C1CC[C@H]2C3=C[C@H](O)[C@@]4(O)C[C@@H](O)CC[C@]4(C)C3CC[C@]12C	430.663	C28H46O3
206	CC(C)[C@H](CC)CC[C@@H](C)C1CC[C@H]2[C@@H]3CC=C4C[C@H](CC[C@]4(C)[C@H]3CC[C@]12C)O[C@H]1OC(CO)[C@@H](O)C(O)C1O	576.847	C35H60O6
207	OC(CC)C(=C)CCC(O)C(=C)C\C=C\C	224.339	C14H24O2
208	OC(C)(C)[C@H]1C[C@@](C)(C(=C)C)[C@@](C)(C[C@@H]1O)C=C	252.392	C16H28O2
209	Oc1ccc(cc1)CCO[C@@H]1OC(CO)[C@@H](OC2OCC(O)C(O)C2O)C(O)C1O	432.419	C19H28O11
210	OC1[C@H](OC2OCC(O)C(O)C2O)C(CO)O[C@@H](OCCc2ccccc2)C1O	416.42	C19H28O10
211	OC1C(O)[C@H](O)C(CO)O[C@H]1O[C@@H]1C(CO)O[C@@H](OCc2ccccc2)C(O)C1O	432.419	C19H28O11
212	OC1C(O)C(O)C(C)OC1O[C@@H]1C(CO)O[C@@H](OCc2ccccc2)C(O)C1O	416.42	C19H28O10
213	OC1[C@H](OC2OC(CO)C(O)C2O)C(O[C@@H](OCc2ccccc2)C1O)CO	402.393	C18H26O10
214	O=C(OC)/C=C/c1ccc(O[C@H]2OC(CO)[C@@H](O)C(O)C2O)c(OC)c1	370.351	C17H22O9
215	Oc1ccccc1O	110.111	C6H6O2
216	Oc1ccc(cc1)C(=O)OC(=O)/C=C/c1ccc(O)cc1	284.264	C16H12O5
217	O=C(O)CCCCCCCC/C=C\CCCCCCCCCC	324.541	C21H40O2
218	CC(C)[C@H]1CC[C@@](C)(CC1)c1c(O)cc2O[C@@H](CC(=O)c2c1O)c1ccccc1	394.503	C25H30O4
219	OC1C(O)[C@H](O)C(CO)O[C@H]1OCC1OC(Oc2c(O)c3OC(O)C=Cc3cc2OC)C(O)C1O	504.439	C21H28O14
220	OC1C(O)[C@H](O)C(CO)O[C@H]1O[C@@H]1C(CO)O[C@@H](Oc2c(OC)c3OC(O)C=Cc3cc2OC)C(O)C1O	548.491	C23H32O15
221	Oc1cc(O[C@@H]2OC(CO)[C@@H](O)C(O)C2O)c2c(c1)C(=O)c1cccc(O)c1C2=O	418.351	C20H18O10
222	OC1C(O)[C@H](O)C(CO)O[C@H]1Oc1ccc(cc1OC)[C@@H]1OC[C@@H]2[C@H]1CO[C@H]2c1ccc(O[C@@H]2OC(CO)[C@@H](O)C(O)C2O)c(OC)c1	682.666	C32H42O16
* from PubChem database, or gennerated by ChemSketch
